# Supplementary material for: Community participation in primary care: willingness to participate, a web survey in the Netherlands
Source: Prim Health Care Res Dev. 2018 Sep 27;20:e13. doi: 10.1017/S1463423618000695 (PMC6476338; doi:10.1017/S1463423618000695)
Supplement: Supplementary file 1 [file S1463423618000695sup.zip]

Archive with 2 entries (2 files):
- S1463423618000695sup001.docx
- S1463423618000695sup002.docx
